# Supplementary material for: A 30-Min Exposure on Permethrin and Deltamethrin Modifies Ion Transport Pathways in the Skin
Source: Biomolecules. 2024 Nov 22;14(12):1491. doi: 10.3390/biom14121491 (PMC11672964; doi:10.3390/biom14121491)
Supplement: Supplementary file 1 [file biomolecules-14-01491-s001.zip]

Archive with 1 entries (1 files):
- biomolecules-3158489-supplementary.pdf
